# Supplementary material for: Synthesis of New Isoxazolidine Derivatives Utilizing the Functionality of N-Carbonylpyrazol-Linked Isoxazolidines
Source: Molecules. 2024 Jul 23;29(15):3454. doi: 10.3390/molecules29153454 (PMC11314590; doi:10.3390/molecules29153454)
Supplement: Supplementary file 1 [file molecules-29-03454-s001.zip]

Archive with 2 entries (2 files):
- molecules_cmpd-check-list.pdf
- Revised Supporting information (with changes marked).pdf
